# Supplementary material for: Analytical solution for vacuum preloading considering the nonlinear distribution of horizontal permeability within the smear zone
Source: PLoS One. 2015 Oct 8;10(10):e0139660. doi: 10.1371/journal.pone.0139660 (PMC4598007; doi:10.1371/journal.pone.0139660)
Supplement: S1 Fig — (XLS) [file pone.0139660.s001.xls]

## Sheet: Sheet1
Th=cht/4re2	Consolidtion degree,U	Th=cht/4re2	Consolidtion degree,U	Th=cht/4re2	Consolidtion degree,U
	present		Rujikiatkamjorn et al.(2007)		numerical result
0	0.000776372	0	0.00116	0	0
0.00365	0.03261	0.000365297	0.00618	4.22667e-11	1.30842e-10
0.00731	0.05619	0.00183	0.01816	4.22667e-11	1.30842e-10
0.01096	0.07791	0.00365	0.03019	0.000422667	0.03021
0.01826	0.11819	0.00731	0.05147	0.000845333	0.03711
0.02922	0.17338	0.01826	0.10713	0.00127	0.04298
0.03653	0.20754	0.03653	0.18755	0.00211	0.05284
0.07306	0.35496	0.07306	0.32201	0.0038	0.0691
0.10959	0.47265	0.10959	0.43173	0.00719	0.09531
0.18265	0.64542	0.14612	0.52261	0.01395	0.13715
0.29224	0.80305	0.18265	0.59838	0.02747	0.20406
0.3653	0.86656	0.21918	0.66178	0.05452	0.31027
0.73059	0.98064	0.25571	0.71495	0.10863	0.46762
1.82648	0.99994	0.29224	0.75961	0.21683	0.66355
3.65297	1	0.32877	0.79718	0.43323	0.8453
		0.3653	0.8288	0.86604	0.95661
		0.40183	0.85545	1.73167	0.99723
		0.47489	0.89685	3.46291	1.00544
		0.54795	0.92632	3.65184	1.00589
		0.621	0.94733
		0.69406	0.96233
		0.76712	0.97304
		0.84018	0.9807
		0.91324	0.98618
		0.9863	0.9901
		1.05936	0.9929
		1.13242	0.99491
		1.20548	0.99635
